# Supplementary material for: Unsupervised Clustering Successfully Predicts Prognosis in NSCLC Brain Metastasis Cohorts
Source: Diagnostics (Basel). 2025 Jul 10;15(14):1747. doi: 10.3390/diagnostics15141747 (PMC12293156; doi:10.3390/diagnostics15141747)
Supplement: Supplementary file 1 [file diagnostics-15-01747-s001.zip]

Archive with 1 entries (1 files):
- diagnostics-3660235-supplementary.pdf
